# Supplementary material for: A Necroptosis-Related Prognostic Model of Uveal Melanoma Was Constructed by Single-Cell Sequencing Analysis and Weighted Co-Expression Network Analysis Based on Public Databases
Source: Front Immunol. 2022 Feb 15;13:847624. doi: 10.3389/fimmu.2022.847624 (PMC8886618; doi:10.3389/fimmu.2022.847624)
Supplement: Supplementary file 1 [file Table_1.xlsx]

## Sheet: Sheet1
Species information	sense（5'-3'）	antisense（5'-3'）
ITPA-Homo-115	GGAGGUCGUUCAGAUUCUATT	UAGAAUCUGAACGACCUCCTT
ITPA-Homo-321	GGUUUCUGGAGAAGUUAAATT	UUUAACUUCUCCAGAAACCTT
ITPA-Homo-203	GAGAUUUCCAUACAGAAAUTT	AUUUCUGUAUGGAAAUCUCTT
