# Supplementary material for: A Necroptosis-Related Prognostic Model of Uveal Melanoma Was Constructed by Single-Cell Sequencing Analysis and Weighted Co-Expression Network Analysis Based on Public Databases
Source: Front Immunol. 2022 Feb 15;13:847624. doi: 10.3389/fimmu.2022.847624 (PMC8886618; doi:10.3389/fimmu.2022.847624)
Supplement: Supplementary file 2 [file Table_2.xlsx]

## Sheet: Sheet1
ITPA(Forward)	GGAGCCGGATGAGATTTCCAT
ITPA(Reverse)	ATAGGCTGACTTGTCCTCGAA
GAPDH(Forward)	GAACGGGAAGCTCACTGG
GAPDH(Reverse)	GCCTGCTTCACCACCTTCT
