# Supplementary material for: A Necroptosis-Related Prognostic Model of Uveal Melanoma Was Constructed by Single-Cell Sequencing Analysis and Weighted Co-Expression Network Analysis Based on Public Databases
Source: Front Immunol. 2022 Feb 15;13:847624. doi: 10.3389/fimmu.2022.847624 (PMC8886618; doi:10.3389/fimmu.2022.847624)
Supplement: Supplementary file 3 [file Table_3.xlsx]

## Sheet: uvm_cellMarker
gene	Cell Type
CD3D	T cell
CD3E	T cell
CD8A	T cell
CD19	B cell
CD79A	B cell
MS4A1	B cell
CD20	B cell
IGHG1	Plasma cells
MZB1	Plasma cells
SDC1	Plasma cells
CD79A	Plasma cells
CD68	Monocytes and macrophages
CD163	Monocytes and macrophages
CD14	Monocytes and macrophages
FGFBP2	NK cells
FCG3RA	NK cells
CX3R1	NK cells
RPE65	Retinal pigment epithelium
RCVRN	Photoreceptor cells
FGF7	Fibroblasts
PECAM1	Endothelial cells
VWF	Endothelial cells
MLANA	Tumor cells
MITF	Tumor cells
DCT	Tumor cells
